# Supplementary material for: ﻿Taxonomic study on the genus Xenicotela Bates from China (Cerambycidae, Lamiinae, Lamiini)
Source: Zookeys. 2022 Sep 28;1122:145–58. doi: 10.3897/zookeys.1122.86344 (PMC9848717; doi:10.3897/zookeys.1122.86344)
Supplement: XML Treatment for Xenicotela [file zookeys.1122.86344-treatment1.xml]

<!DOCTYPE tp:taxon-treatment
  PUBLIC "-//TaxonX//DTD Taxonomic Treatment Publishing DTD v0 20100105//EN" "tax-treatment-NSO.dtd">
<tp:taxon-treatment xmlns:tp="http://www.plazi.org/taxpub"><tp:treatment-meta><kwd-group><label>Taxon classification</label><kwd>
              <named-content content-type="kingdom">Animalia</named-content>
            </kwd><kwd>
              <named-content content-type="order">Coleoptera</named-content>
            </kwd><kwd>
              <named-content content-type="family">Cerambycidae</named-content>
            </kwd></kwd-group><mixed-citation publication-type="journal"><person-group><name><surname>Xie</surname><given-names>Guanglin</given-names></name><name><surname>Barclay</surname><given-names>Maxwell V. L.</given-names></name><name><surname>Chen</surname><given-names>Bin</given-names></name></person-group><article-title>﻿Taxonomic study on the genus <italic><tp:taxon-name><tp:taxon-name-part taxon-name-part-type="genus" reg="Xenicotela">Xenicotela</tp:taxon-name-part></tp:taxon-name></italic> Bates from China (<tp:taxon-name><tp:taxon-name-part taxon-name-part-type="family">Cerambycidae</tp:taxon-name-part></tp:taxon-name>, <tp:taxon-name><tp:taxon-name-part taxon-name-part-type="subfamily">Lamiinae</tp:taxon-name-part></tp:taxon-name>, <tp:taxon-name><tp:taxon-name-part taxon-name-part-type="tribe">Lamiini</tp:taxon-name-part></tp:taxon-name>)</article-title><source>Zookeys</source><day>28</day><month>09</month><year>2022</year><volume>1122</volume><fpage>145</fpage><lpage>158</lpage><pub-id pub-id-type="doi">10.3897/zookeys.1122.86344</pub-id></mixed-citation></tp:treatment-meta><tp:nomenclature><label>﻿Genus</label><tp:taxon-name>
            <object-id xmlns:xlink="http://www.w3.org/1999/xlink" content-type="arpha" xlink:type="simple">991F1A5E-FD09-546B-B3A2-16032F142471</object-id>
            <tp:taxon-name-part taxon-name-part-type="genus" reg="Xenicotela">Xenicotela</tp:taxon-name-part>
          </tp:taxon-name><tp:taxon-authority>Bates, 1884</tp:taxon-authority><tp:nomenclature-citation-list><tp:nomenclature-citation><tp:taxon-name>
                <tp:taxon-name-part taxon-name-part-type="genus" reg="Xenicotela">Xenicotela</tp:taxon-name-part>
              </tp:taxon-name><comment>Bates, 1884: 242; <xref ref-type="bibr" rid="B15">Matsushita 1933</xref>: 346; <xref ref-type="bibr" rid="B4">Breuning 1944</xref>: 372; <xref ref-type="bibr" rid="B10">Gressitt 1951</xref>: 381; <xref ref-type="bibr" rid="B5">Breuning 1961</xref>: 353; <xref ref-type="bibr" rid="B18">Rondon and Breuning 1970</xref>: 458; <xref ref-type="bibr" rid="B14">Makihara 2007</xref>; <xref ref-type="bibr" rid="B11">Hubweber et al. 2010</xref>: 288; <xref ref-type="bibr" rid="B13">Lin and Tavakilian 2019</xref>: 324.</comment></tp:nomenclature-citation></tp:nomenclature-citation-list></tp:nomenclature><tp:treatment-sec sec-type="type species" id="SECID0E5HAC"><title>Type species.</title><p><italic><tp:taxon-name><tp:taxon-name-part taxon-name-part-type="genus" reg="Xenicotela">Xenicotela</tp:taxon-name-part><tp:taxon-name-part taxon-name-part-type="species" reg="fuscula">fuscula</tp:taxon-name-part></tp:taxon-name></italic> Bates, 1884 (= <italic><tp:taxon-name><tp:taxon-name-part taxon-name-part-type="genus" reg="Xenicotela">Xenicotela</tp:taxon-name-part><tp:taxon-name-part taxon-name-part-type="species" reg="pardalis">pardalis</tp:taxon-name-part></tp:taxon-name></italic> (Bates, 1884))</p></tp:treatment-sec><tp:treatment-sec sec-type="redescription" id="SECID0E1IAC"><title>Redescription.</title><p>Body small, elongated. Eyes coarsely faceted. Antennae slender, more than 2.0 times as long as body in male and nearly 2.0 times in female; several basal antennomeres sparsely fringed ventrally, antennomeres III–XI annulated with greyish white to greyish yellow pubescence basally and apically; antennal tubercle moderately elevated; scape short, rather robust, with a narrow and completely closed cicatrix at apex, distinctly constricted near the apex; antennomere III distinctly longer than fourth, about 2.0 times as long as scape. Pronotum broader than long, anterior and posterior margin with vague transverse grooves, each side with a coniform spine at middle. Elytra elongated, with subparallel sides, apices rounded. Prosternal process lower than procoxae, arched, procoxal cavities closed posteriorly. Mesosternal process obliquely sloping anteriorly, not tuberculate, mesocoxal cavities open at side. Metasternum normal in length. Legs moderately long, femora clavate, mesotibia without groove near external apex, claw widely divergent.</p></tp:treatment-sec><tp:treatment-sec sec-type="distribution" id="SECID0E6IAC"><title>Distribution.</title><p>Japan, South Korea, China, Vietnam, Laos, Nepal, India.</p></tp:treatment-sec><tp:treatment-sec sec-type="comments" id="SECID0EEJAC"><title>Comments.</title><p>The genus is characterized by the following combination of characters that distinguishes it from similar genera: antennae with basal several antennomeres (usually five segments) sparsely fringed with short setae ventrally, antennomeres III–XI annulated with greyish white to greyish yellow pubescence basally and apically; scape with a narrow and completely closed cicatrix at apex and distinctly constricted before it; lateral spine of pronotum coniform, short; mesosternal process obliquely sloping anteriorly, not tuberculate; mesotibia without groove near external apex.</p><p><xref ref-type="bibr" rid="B1">Aurivillius (1922)</xref> placed the genus <italic><tp:taxon-name><tp:taxon-name-part taxon-name-part-type="genus" reg="Xenicotela">Xenicotela</tp:taxon-name-part></tp:taxon-name></italic> in the tribe <tp:taxon-name><tp:taxon-name-part taxon-name-part-type="tribe">Dorcaschematini</tp:taxon-name-part></tp:taxon-name>. Subsequently, <xref ref-type="bibr" rid="B15">Matsushita (1933)</xref> defined the tribe <tp:taxon-name><tp:taxon-name-part taxon-name-part-type="tribe">Xenicotelini</tp:taxon-name-part></tp:taxon-name> for the genus according to the following differences on the basis of comparing with tribes <tp:taxon-name><tp:taxon-name-part taxon-name-part-type="tribe">Ancylonotini</tp:taxon-name-part></tp:taxon-name> and <tp:taxon-name><tp:taxon-name-part taxon-name-part-type="tribe">Prosopocerini</tp:taxon-name-part></tp:taxon-name>: scape with a completely closed apical cicatrix and mesotibia without a groove near the external apex. <xref ref-type="bibr" rid="B3">Breuning (1943)</xref> transferred the genus into Agninii, and <xref ref-type="bibr" rid="B10">Gressitt (1951)</xref> placed it in <tp:taxon-name><tp:taxon-name-part taxon-name-part-type="tribe">Lamiini</tp:taxon-name-part></tp:taxon-name>. <xref ref-type="bibr" rid="B12">Kariyanna et al. (2017)</xref> and <xref ref-type="bibr" rid="B19">Tavakilian and Chevillotte (2021)</xref> followed Matsushita’s decision and put the genus into <tp:taxon-name><tp:taxon-name-part taxon-name-part-type="tribe">Xenicotelini</tp:taxon-name-part></tp:taxon-name> in their <tp:taxon-name><tp:taxon-name-part taxon-name-part-type="family">Cerambycidae</tp:taxon-name-part></tp:taxon-name> database. In the present study, we follow Breuning’s and Gressitt’s arrangement, since the characters of <italic><tp:taxon-name><tp:taxon-name-part taxon-name-part-type="genus" reg="Xenicotela">Xenicotela</tp:taxon-name-part></tp:taxon-name></italic> correspond well with <tp:taxon-name><tp:taxon-name-part taxon-name-part-type="tribe">Lamiini</tp:taxon-name-part></tp:taxon-name>.</p></tp:treatment-sec><ref-list><ref id="B15"><mixed-citation xmlns:xlink="http://www.w3.org/1999/xlink" xlink:type="simple"><person-group><name name-style="western"><surname>Matsushita</surname><given-names>M</given-names></name></person-group> (<year>1933</year>) <article-title>Beitrag zur Kenntnis der Cerambyciden des Japanischen Reichs.</article-title><source>Journal of the Faculty of Agriculture</source><volume>34</volume>(<issue>2</issue>): <fpage>157</fpage>–<lpage>445</lpage>. <ext-link xlink:href="https://eprints.lib.hokudai.ac.jp/dspace/bitstream/2115/12697/1/34(2)_p157-445.pdf" ext-link-type="uri" xlink:type="simple">https://eprints.lib.hokudai.ac.jp/dspace/bitstream/2115/12697/1/34%282%29_p157-445.pdf</ext-link></mixed-citation></ref><ref id="B4"><mixed-citation xmlns:xlink="http://www.w3.org/1999/xlink" xlink:type="simple"><person-group><name name-style="western"><surname>Breuning</surname><given-names>S</given-names></name></person-group> (<year>1944</year>) Études sur les Lamiaires (Coleopter, <tp:taxon-name><tp:taxon-name-part taxon-name-part-type="family">Cerambycidae</tp:taxon-name-part></tp:taxon-name>): Douzième tribu: <tp:taxon-name><tp:taxon-name-part taxon-name-part-type="tribe">Agniini</tp:taxon-name-part></tp:taxon-name> Thomson. Novitates Entomologicae, 3<sup>ème</sup> supplément (107–135): 281–512.</mixed-citation></ref><ref id="B10"><mixed-citation xmlns:xlink="http://www.w3.org/1999/xlink" xlink:type="simple"><person-group><name name-style="western"><surname>Gressitt</surname><given-names>JL</given-names></name></person-group> (<year>1951</year>) <article-title>Longicorn beetles of China.</article-title><source><tp:taxon-name><tp:taxon-name-part taxon-name-part-type="superfamily">Longicornia</tp:taxon-name-part></tp:taxon-name></source><volume>2</volume>: <fpage>1</fpage>–<lpage>667</lpage>.</mixed-citation></ref><ref id="B5"><mixed-citation xmlns:xlink="http://www.w3.org/1999/xlink" xlink:type="simple"><person-group><name name-style="western"><surname>Breuning</surname><given-names>S</given-names></name></person-group> (<year>1961</year>) Catalogue des Lamiaires du Monde (<tp:taxon-name><tp:taxon-name-part taxon-name-part-type="order">Coleoptera</tp:taxon-name-part></tp:taxon-name>, Cérambycidae) 5. Lieferung. Tutzing, Museum G. Frey, 287–382.</mixed-citation></ref><ref id="B18"><mixed-citation xmlns:xlink="http://www.w3.org/1999/xlink" xlink:type="simple"><person-group><name name-style="western"><surname>Rondon</surname><given-names>JA</given-names></name><name name-style="western"><surname>Breuning</surname><given-names>S</given-names></name></person-group> (<year>1970</year>) <article-title>Lamiines du Laos.</article-title><source>Pacific Insects Monograph</source><volume>24</volume>: <fpage>315</fpage>–<lpage>571</lpage>.</mixed-citation></ref><ref id="B14"><mixed-citation xmlns:xlink="http://www.w3.org/1999/xlink" xlink:type="simple"><person-group><name name-style="western"><surname>Makihara</surname><given-names>H</given-names></name></person-group> (<year>2007</year>) <article-title><tp:taxon-name><tp:taxon-name-part taxon-name-part-type="subfamily">Lamiinae</tp:taxon-name-part></tp:taxon-name>: <tp:taxon-name><tp:taxon-name-part taxon-name-part-type="tribe">Lamiini</tp:taxon-name-part></tp:taxon-name>.</article-title> In: <person-group><name name-style="western"><surname>Ohbayashi</surname><given-names>N</given-names></name><name name-style="western"><surname>Niisato</surname><given-names>T</given-names></name></person-group> (<role>Eds</role>) <issue-title>Longicorn beetles of Japan.</issue-title><source>Tokai University Press, Hadano-shi, 304–308</source>, <fpage>576</fpage>–<lpage>605</lpage>.</mixed-citation></ref><ref id="B11"><mixed-citation xmlns:xlink="http://www.w3.org/1999/xlink" xlink:type="simple"><person-group><name name-style="western"><surname>Hubweber</surname><given-names>L</given-names></name><name name-style="western"><surname>Löbl</surname><given-names>I</given-names></name><name name-style="western"><surname>Morati</surname><given-names>J</given-names></name><name name-style="western"><surname>Rapuzzi</surname><given-names>P</given-names></name></person-group> (<year>2010</year>) <article-title>Family <tp:taxon-name><tp:taxon-name-part taxon-name-part-type="family">Cerambycidae</tp:taxon-name-part></tp:taxon-name> Latreille, 1802. Taxa from the People’s Republic of China and Japan: tribe <tp:taxon-name><tp:taxon-name-part taxon-name-part-type="tribe">Monochamini</tp:taxon-name-part></tp:taxon-name> Gistel, 1848.</article-title> In: <person-group><name name-style="western"><surname>Löbl</surname><given-names>I</given-names></name><name name-style="western"><surname>Smetana</surname><given-names>A</given-names></name></person-group> (<role>Eds</role>) <issue-title>Catalogue of Palaearctic Coleoptera.</issue-title><source>Vol. 6. <tp:taxon-name><tp:taxon-name-part taxon-name-part-type="superfamily">Chrysomeloidea</tp:taxon-name-part></tp:taxon-name>. Apollo Books, Stenstrup</source>, <fpage>274</fpage>–<lpage>288</lpage>.</mixed-citation></ref><ref id="B13"><mixed-citation xmlns:xlink="http://www.w3.org/1999/xlink" xlink:type="simple"><person-group><name name-style="western"><surname>Lin</surname><given-names>MY</given-names></name><name name-style="western"><surname>Tavakilian</surname><given-names>GL</given-names></name></person-group> (<year>2019</year>) <article-title>Subfamily <tp:taxon-name><tp:taxon-name-part taxon-name-part-type="subfamily">Lamiinae</tp:taxon-name-part></tp:taxon-name> Latreille, 1825.</article-title> In: <person-group><name name-style="western"><surname>Lin</surname><given-names>MY</given-names></name><name name-style="western"><surname>Yang</surname><given-names>XK</given-names></name></person-group> (<role>Eds</role>) <issue-title>Catalogue of Chinese Coleoptera, Vol.</issue-title><source>9. <tp:taxon-name><tp:taxon-name-part taxon-name-part-type="superfamily">Chrysomeloidea</tp:taxon-name-part></tp:taxon-name>. <tp:taxon-name><tp:taxon-name-part taxon-name-part-type="family">Vesperidae</tp:taxon-name-part></tp:taxon-name>, <tp:taxon-name><tp:taxon-name-part taxon-name-part-type="family">Disteniidae</tp:taxon-name-part></tp:taxon-name>, <tp:taxon-name><tp:taxon-name-part taxon-name-part-type="family">Cerambycidae</tp:taxon-name-part></tp:taxon-name>. Science Press, Beijing</source>, <fpage>216</fpage>–<lpage>408</lpage>.</mixed-citation></ref><ref id="B1"><mixed-citation xmlns:xlink="http://www.w3.org/1999/xlink" xlink:type="simple"><person-group><name name-style="western"><surname>Aurivillius</surname><given-names>C</given-names></name></person-group> (<year>1922</year>) <article-title><tp:taxon-name><tp:taxon-name-part taxon-name-part-type="family">Cerambycidae</tp:taxon-name-part></tp:taxon-name>: <tp:taxon-name><tp:taxon-name-part taxon-name-part-type="subfamily">Lamiinae</tp:taxon-name-part></tp:taxon-name> I.</article-title> In: <person-group><name name-style="western"><surname>Schenkling</surname><given-names>S</given-names></name></person-group> (<role>Ed.</role>) <issue-title>Coleopterorum Catalogus auspiciis et auxilio W.</issue-title><source>Junk, pars 73, <tp:taxon-name><tp:taxon-name-part taxon-name-part-type="family">Cerambycidae</tp:taxon-name-part></tp:taxon-name>: <tp:taxon-name><tp:taxon-name-part taxon-name-part-type="subfamily">Lamiinae</tp:taxon-name-part></tp:taxon-name>. W. Junk, Berlin</source>, <fpage>1</fpage>–<lpage>322</lpage>. <ext-link xlink:href="https://www.biodiversitylibrary.org/page/10202648" ext-link-type="uri" xlink:type="simple">https://www.biodiversitylibrary.org/page/10202648</ext-link></mixed-citation></ref><ref id="B3"><mixed-citation xmlns:xlink="http://www.w3.org/1999/xlink" xlink:type="simple"><person-group><name name-style="western"><surname>Breuning</surname><given-names>S</given-names></name></person-group> (<year>1943</year>) Études sur les Lamiaires (Coleopter, <tp:taxon-name><tp:taxon-name-part taxon-name-part-type="family">Cerambycidae</tp:taxon-name-part></tp:taxon-name>): Douzième tribu: <tp:taxon-name><tp:taxon-name-part taxon-name-part-type="tribe">Agniini</tp:taxon-name-part></tp:taxon-name> Thomson. Novitates Entomologicae, 3<sup>ème</sup> supplément (89–106): 137–280.</mixed-citation></ref><ref id="B12"><mixed-citation xmlns:xlink="http://www.w3.org/1999/xlink" xlink:type="simple"><person-group><name name-style="western"><surname>Kariyanna</surname><given-names>B</given-names></name><name name-style="western"><surname>Mohan</surname><given-names>M</given-names></name><name name-style="western"><surname>Gupta</surname><given-names>R</given-names></name><name name-style="western"><surname>Vitali</surname><given-names>F</given-names></name></person-group> (<year>2017</year>) <article-title>The checklist of longhorn beetles (<tp:taxon-name><tp:taxon-name-part taxon-name-part-type="order">Coleoptera</tp:taxon-name-part></tp:taxon-name>: <tp:taxon-name><tp:taxon-name-part taxon-name-part-type="family">Cerambycidae</tp:taxon-name-part></tp:taxon-name>) from India.</article-title><source>Zootaxa</source><volume>4345</volume>(<issue>1</issue>): <fpage>1</fpage>–<lpage>317</lpage>. <ext-link xlink:href="10.11646/zootaxa.4345.1.1" ext-link-type="doi" xlink:type="simple">https://doi.org/10.11646/zootaxa.4345.1.1</ext-link></mixed-citation></ref><ref id="B19"><mixed-citation xmlns:xlink="http://www.w3.org/1999/xlink" xlink:type="simple"><person-group><name name-style="western"><surname>Tavakilian</surname><given-names>GJ</given-names></name><name name-style="western"><surname>Chevillotte</surname><given-names>H</given-names></name></person-group> (<year>2021</year>) Titan: base de données internationales sur les <tp:taxon-name><tp:taxon-name-part taxon-name-part-type="family">Cerambycidae</tp:taxon-name-part></tp:taxon-name> ou Longicornes. <ext-link xlink:href="http://titan.gbif.fr/index.html" ext-link-type="uri" xlink:type="simple">http://titan.gbif.fr/index.html</ext-link> [Accessed on 28 April 2022]</mixed-citation></ref></ref-list></tp:taxon-treatment>
