# Supplementary material for: ﻿Taxonomic study on the genus Xenicotela Bates from China (Cerambycidae, Lamiinae, Lamiini)
Source: Zookeys. 2022 Sep 28;1122:145–58. doi: 10.3897/zookeys.1122.86344 (PMC9848717; doi:10.3897/zookeys.1122.86344)
Supplement: XML Treatment for Xenicotela distincta [file zookeys.1122.86344-treatment2.xml]

<!DOCTYPE tp:taxon-treatment
  PUBLIC "-//TaxonX//DTD Taxonomic Treatment Publishing DTD v0 20100105//EN" "tax-treatment-NSO.dtd">
<tp:taxon-treatment xmlns:tp="http://www.plazi.org/taxpub"><tp:treatment-meta><kwd-group><label>Taxon classification</label><kwd>
              <named-content content-type="kingdom">Animalia</named-content>
            </kwd><kwd>
              <named-content content-type="order">Coleoptera</named-content>
            </kwd><kwd>
              <named-content content-type="family">Cerambycidae</named-content>
            </kwd></kwd-group><mixed-citation publication-type="journal"><person-group><name><surname>Xie</surname><given-names>Guanglin</given-names></name><name><surname>Barclay</surname><given-names>Maxwell V. L.</given-names></name><name><surname>Chen</surname><given-names>Bin</given-names></name></person-group><article-title>﻿Taxonomic study on the genus <italic><tp:taxon-name><tp:taxon-name-part taxon-name-part-type="genus" reg="Xenicotela">Xenicotela</tp:taxon-name-part></tp:taxon-name></italic> Bates from China (<tp:taxon-name><tp:taxon-name-part taxon-name-part-type="family">Cerambycidae</tp:taxon-name-part></tp:taxon-name>, <tp:taxon-name><tp:taxon-name-part taxon-name-part-type="subfamily">Lamiinae</tp:taxon-name-part></tp:taxon-name>, <tp:taxon-name><tp:taxon-name-part taxon-name-part-type="tribe">Lamiini</tp:taxon-name-part></tp:taxon-name>)</article-title><source>Zookeys</source><day>28</day><month>09</month><year>2022</year><volume>1122</volume><fpage>145</fpage><lpage>158</lpage><pub-id pub-id-type="doi">10.3897/zookeys.1122.86344</pub-id></mixed-citation></tp:treatment-meta><tp:nomenclature><label>﻿</label><tp:taxon-name>
            <object-id xmlns:xlink="http://www.w3.org/1999/xlink" content-type="arpha" xlink:type="simple">417F2FF3-5B66-5220-B4D0-2E1FC10CD6C1</object-id>
            <tp:taxon-name-part taxon-name-part-type="genus" reg="Xenicotela">Xenicotela</tp:taxon-name-part>
            <tp:taxon-name-part taxon-name-part-type="species" reg="distincta">distincta</tp:taxon-name-part>
          </tp:taxon-name><tp:taxon-authority>(Gahan, 1888)</tp:taxon-authority><xref ref-type="fig" rid="F1">Figs 1</xref><xref ref-type="fig" rid="F1">, 2</xref><xref ref-type="fig" rid="F4">, 7</xref><xref ref-type="fig" rid="F4">, 8</xref><xref ref-type="fig" rid="F4">, 10</xref><xref ref-type="fig" rid="F5">, 12</xref><xref ref-type="fig" rid="F5">, 13</xref><xref ref-type="fig" rid="F5">, 22</xref><xref ref-type="fig" rid="F5">, 23</xref><tp:nomenclature-citation-list><tp:nomenclature-citation><tp:taxon-name>
                <tp:taxon-name-part taxon-name-part-type="genus" reg="Monohammus">Monohammus</tp:taxon-name-part>
                <tp:taxon-name-part taxon-name-part-type="species" reg="distinctus">distinctus</tp:taxon-name-part>
              </tp:taxon-name><comment>Gahan, 1888: 392; <xref ref-type="bibr" rid="B1">Aurivillius 1922</xref>: 95. Type locality: Assam, India.</comment></tp:nomenclature-citation><tp:nomenclature-citation><tp:taxon-name>
                <tp:taxon-name-part taxon-name-part-type="genus" reg="Xenicotela">Xenicotela</tp:taxon-name-part>
                <tp:taxon-name-part taxon-name-part-type="species" reg="distincta">distincta</tp:taxon-name-part>
              </tp:taxon-name><comment>: <xref ref-type="bibr" rid="B4">Breuning 1944</xref>: 373; <xref ref-type="bibr" rid="B10">Gressitt 1951</xref>: 382; <xref ref-type="bibr" rid="B18">Rondon and Breuning 1970</xref>: 458; <xref ref-type="bibr" rid="B11">Hubweber et al. 2010</xref>: 288; <xref ref-type="bibr" rid="B21">Weigel et al. 2013</xref>: 288; <xref ref-type="bibr" rid="B12">Kariyanna et al. 2017</xref>: 253; <xref ref-type="bibr" rid="B13">Lin and Tavakilian 2019</xref>: 324.</comment></tp:nomenclature-citation><tp:nomenclature-citation><tp:taxon-name>
                <tp:taxon-name-part taxon-name-part-type="genus" reg="Nephelotus"/>
              </tp:taxon-name><comment><tp:taxon-name><tp:taxon-name-part taxon-name-part-type="genus" reg="Nephelotus">Nephelotus</tp:taxon-name-part></tp:taxon-name> 4-maculatus Pic, 1925: 16. Type locality: Tonkin, Vietnam. </comment></tp:nomenclature-citation><tp:nomenclature-citation><tp:taxon-name>
                <tp:taxon-name-part taxon-name-part-type="genus" reg="Nephelotus">Nephelotus</tp:taxon-name-part>
                <tp:taxon-name-part taxon-name-part-type="species" reg="tonkineus">tonkineus</tp:taxon-name-part>
              </tp:taxon-name><comment>Pic, 1926: 143. Type locality: Hoa-Binh, Vietnam.</comment></tp:nomenclature-citation><tp:nomenclature-citation><tp:taxon-name>
                <tp:taxon-name-part taxon-name-part-type="genus" reg="Xenicotela">Xenicotela</tp:taxon-name-part>
                <tp:taxon-name-part taxon-name-part-type="species" reg="distincta">distincta</tp:taxon-name-part>
              </tp:taxon-name><comment>m. <italic>tonkinensis</italic> Breuning, 1944: 373.</comment></tp:nomenclature-citation><tp:nomenclature-citation><tp:taxon-name>
                <tp:taxon-name-part taxon-name-part-type="genus" reg="Monochamus">Monochamus</tp:taxon-name-part>
                <tp:taxon-name-part taxon-name-part-type="species" reg="binigricollis">binigricollis</tp:taxon-name-part>
              </tp:taxon-name><comment>: <xref ref-type="bibr" rid="B20">Wang 1998</xref>: 599, misidentification.</comment></tp:nomenclature-citation></tp:nomenclature-citation-list></tp:nomenclature><tp:treatment-sec sec-type="type material" id="SECID0EUBAE"><title>Type material examined.</title><p><bold><italic>Holotype</italic></bold> of <italic><tp:taxon-name><tp:taxon-name-part taxon-name-part-type="genus" reg="Monohammus">Monohammus</tp:taxon-name-part><tp:taxon-name-part taxon-name-part-type="species" reg="distinctus">distinctus</tp:taxon-name-part></tp:taxon-name></italic> Gahan (<named-content xmlns:xlink="http://www.w3.org/1999/xlink" content-type="dwc:institutional_code" xlink:title="Natural History Museum, London, UK" xlink:href="http://grbio.org/institution/natural-history-museum-london" xlink:type="simple">NHMUK</named-content>), the label details are shown in Fig. <xref ref-type="fig" rid="F4">7</xref>. <bold><italic>Holotype</italic></bold> of <italic><tp:taxon-name><tp:taxon-name-part taxon-name-part-type="genus" reg="Nephelotus">Nephelotus</tp:taxon-name-part><tp:taxon-name-part taxon-name-part-type="species" reg="tonkineus">tonkineus</tp:taxon-name-part></tp:taxon-name></italic> Pic (<named-content xmlns:xlink="http://www.w3.org/1999/xlink" content-type="dwc:institutional_code" xlink:title="Muséum National d’Histoire Naturelle, Paris, France" xlink:href="http://grbio.org/institution/museum-national-dhistoire-naturelle-2" xlink:type="simple">MNHN</named-content>), the label details are shown in Fig. <xref ref-type="fig" rid="F4">10</xref>.</p><fig id="F1" position="float" orientation="portrait"><object-id xmlns:xlink="http://www.w3.org/1999/xlink" content-type="doi" xlink:type="simple">10.3897/zookeys.1122.86344.figures1-2</object-id><object-id xmlns:xlink="http://www.w3.org/1999/xlink" content-type="arpha" xlink:type="simple">9AB8B4BF-BD3D-57F8-B7FC-8D9ABD7DA73F</object-id><label>Figures 1, 2.</label><caption><p>Habitus of <italic><tp:taxon-name><tp:taxon-name-part taxon-name-part-type="genus" reg="Xenicotela">Xenicotela</tp:taxon-name-part><tp:taxon-name-part taxon-name-part-type="species" reg="distincta">distincta</tp:taxon-name-part></tp:taxon-name></italic> (Gahan, 1888) <bold>1</bold> male <bold>2</bold> female <bold>1</bold> from Yunnan: Jiangcheng <bold>2</bold> from Guizhou: Ziyun.</p></caption><graphic xmlns:xlink="http://www.w3.org/1999/xlink" xlink:href="zookeys-1122-145_article-86344__-g001.jpg" position="float" orientation="portrait" xlink:type="simple" id="oo_750094.jpg"><uri content-type="original_file" xlink:type="simple">https://binary.pensoft.net/fig/750094</uri></graphic></fig></tp:treatment-sec><tp:treatment-sec sec-type="material" id="SECID0EKEAE"><title>Other materials examined.</title><p>One male, China: Yunnan Province, Cangyuan County, Daheishan, alt. 2400 m, May 15, 1980, coll. by Kaiquan Li (<abbrev xmlns:xlink="http://www.w3.org/1999/xlink" content-type="institution" xlink:title="Southwest University, Chongqing, China" id="ABBRID0EQEAE" xlink:type="simple">SWU</abbrev>); One female, China: Guizhou Province, Ziyun County, Nazuo Village, June 8, 2019, coll. by Shulin Yang (<abbrev xmlns:xlink="http://www.w3.org/1999/xlink" content-type="institution" xlink:title="School of Life Sciences, Guizhou Normal University, Guiyang, China" id="ABBRID0EVEAE" xlink:type="simple">GZNULS</abbrev>); one female, China: Yunnan Province, Xishuangbanna Prefecture, Danuoyou, May 29, 2008, coll. by Meiying Lin (<named-content xmlns:xlink="http://www.w3.org/1999/xlink" content-type="dwc:institutional_code" xlink:title="Institute of Zoology, Chinese Academy of Sciences, Beijing, China" xlink:href="http://grbio.org/institution/institute-zoology-chinese-academy-sciences" xlink:type="simple">IZAS</named-content>); one male, China: Yunnan Province, Jiangcheng County, Qushui Township, alt. 564 m, <named-content xmlns:xlink="http://www.w3.org/1999/xlink" content-type="dwc:verbatimCoordinates" xlink:type="simple"><named-content content-type="geo-json" specific-use="{&#34;type&#34;:&#34;Point&#34;,&#34;coordinates&#34;:[102.163611,22.616944]}" id="NCID0ECFAE" xlink:type="simple">22°37'1"N, 102°9'49"E</named-content></named-content>, June 8, 2019, coll. by Lanbin Xiang (<abbrev xmlns:xlink="http://www.w3.org/1999/xlink" content-type="institution" xlink:title="Yangtze University, Jingzhou, China" id="ABBRID0EHFAE" xlink:type="simple">YZU</abbrev>).</p></tp:treatment-sec><tp:treatment-sec sec-type="redescription" id="SECID0EMFAE"><title>Redescription.</title><p><bold>Male.</bold> Body length 10.0 mm, humeral width 3.4 mm. Body mostly black brown to black, densely clothed with greyish yellow and black pubescence forming markings. Antennae dull reddish brown, scape and extreme apex of pedicel clothed with greyish yellow pubescence, base and extreme apex of antennomeres III–XI annulated with greyish yellow pubescence. Head provided with two slightly quadrate black pubescent spots behind upper lobes of eyes, pronotum also provided with two suboval black spots of the same texture at the posterior half, distinctly edged with greyish yellow pubescence and widely separated anteriorly. Scutellum bordered by greyish yellow pubescence. Elytra mostly black brown to black at base, with a broad transverse black band intermingled with some irregular small greyish yellow pubescent spots at middle, mostly clothed with greyish yellow pubescence intermingled with some irregular black spots at apex. Ventrites I–IV fringed with long setae at posterior edge. Legs with femora and tibiae black brown medially, with a greyish yellow pubescent ring at base and apex.</p><p>Head finely and densely punctate, frons transverse, lower lobe of eyes about as long as gena. Pronotum broader than long, deeply and slightly densely punctate, lateral spine short and small. Scutellum short, ligulate. Elytra elongate, about 2.1 times as long as width across humeri, subparallel in basal two-thirds, gradually narrowed backwards in apical third, apices slightly transversely truncate, surface deeply and slightly coarsely punctate. Legs relatively short, claws divaricate.</p><p><bold>Female.</bold> Similar to male, body sometimes mostly reddish brown; antennae relatively short; lateral spine of pronotum larger than that of male; elytra about 2.0 times as long as humeral width, median band sometimes interrupted by a sutural pubescent strip.</p><p><bold><italic>Male genitalia</italic>.</bold> Tergite VIII (Figs <xref ref-type="fig" rid="F5">12</xref>, <xref ref-type="fig" rid="F5">13</xref>) with both sides relatively circularly converge to apex, apex slightly truncated, clothed with short to medium straight setae along apical and lateral sides. Tegmen (Figs <xref ref-type="fig" rid="F5">22</xref>, <xref ref-type="fig" rid="F5">23</xref>) length approximately 1.73 mm, maximum width of ringed part approximately 0.66 mm, each paramere length approximately 0.37 mm, basal width approximately 0.19 mm; parameres widely separated at apex, with length-width ratio of each lobe about 1.95, rounded at apex, about apical two-fifths clothed with sparse setae of different lengths and thicknesses. Median lobe (Figs <xref ref-type="fig" rid="F5">22</xref>, <xref ref-type="fig" rid="F5">23</xref>) slightly longer than tegmen, obviously arcuate in lateral view, apical margin of dorsal plate and ventral plate nearly straight; median struts relatively broad, about two-fifths length of median lobe.</p></tp:treatment-sec><tp:treatment-sec sec-type="distribution" id="SECID0EYGAE"><title>Distribution.</title><p>China (Yunnan, Guizhou), India, Vietnam, Nepal, Laos.</p></tp:treatment-sec><tp:treatment-sec sec-type="comments" id="SECID0E4GAE"><title>Comments.</title><p><xref ref-type="bibr" rid="B20">Wang (1998)</xref> first recorded <italic><tp:taxon-name><tp:taxon-name-part taxon-name-part-type="genus" reg="Monochamus">Monochamus</tp:taxon-name-part><tp:taxon-name-part taxon-name-part-type="species" reg="binigricollis">binigricollis</tp:taxon-name-part></tp:taxon-name></italic> Breuning, 1965 from China based on specimens from Guizhou (Wangmo) and Yunnan (Cangyuan). However, after examination of the specimens, we found that they were misidentified, and actually belong to <italic><tp:taxon-name><tp:taxon-name-part taxon-name-part-type="genus" reg="Xenicotela">X.</tp:taxon-name-part><tp:taxon-name-part taxon-name-part-type="species" reg="distincta">distincta</tp:taxon-name-part></tp:taxon-name></italic> (Fig. <xref ref-type="fig" rid="F4">8</xref>). According to the information currently available, <italic><tp:taxon-name><tp:taxon-name-part taxon-name-part-type="genus" reg="Monochamus">M.</tp:taxon-name-part><tp:taxon-name-part taxon-name-part-type="species" reg="binigricollis">binigricollis</tp:taxon-name-part></tp:taxon-name></italic> should be excluded from the fauna of China. <italic><tp:taxon-name><tp:taxon-name-part taxon-name-part-type="genus" reg="Monochamus">M.</tp:taxon-name-part><tp:taxon-name-part taxon-name-part-type="species" reg="binigricollis">binigricollis</tp:taxon-name-part></tp:taxon-name></italic> needs to be transferred to the genus <italic><tp:taxon-name><tp:taxon-name-part taxon-name-part-type="genus" reg="Xenicotela">Xenicotela</tp:taxon-name-part></tp:taxon-name></italic> Bates. This issue will be discussed and processed in a separate paper.</p></tp:treatment-sec><tp:treatment-sec><!--Section generated to contain objects referenced in tp:taxon-treatment.--><fig id="F4" position="float" orientation="portrait"><object-id xmlns:xlink="http://www.w3.org/1999/xlink" content-type="doi" xlink:type="simple">10.3897/zookeys.1122.86344.figures7-10</object-id><object-id xmlns:xlink="http://www.w3.org/1999/xlink" content-type="arpha" xlink:type="simple">C038CC0D-E6F0-5834-BE7E-E7E95BDD4F59</object-id><label>Figures 7–10.</label><caption><p>Habitus of <italic><tp:taxon-name><tp:taxon-name-part taxon-name-part-type="genus" reg="Xenicotela">Xenicotela</tp:taxon-name-part></tp:taxon-name></italic> spp. <bold>7</bold> holotype of <italic><tp:taxon-name><tp:taxon-name-part taxon-name-part-type="genus" reg="Monohammus">Monohammus</tp:taxon-name-part><tp:taxon-name-part taxon-name-part-type="species" reg="distinctus">distinctus</tp:taxon-name-part></tp:taxon-name></italic> Gahan, 1888 <bold>8</bold><italic><tp:taxon-name><tp:taxon-name-part taxon-name-part-type="genus" reg="Xenicotela">Xenicotela</tp:taxon-name-part><tp:taxon-name-part taxon-name-part-type="species" reg="distincta">distincta</tp:taxon-name-part></tp:taxon-name></italic> (Gahan, 1888) <bold>9</bold> holotype of <italic><tp:taxon-name><tp:taxon-name-part taxon-name-part-type="genus" reg="Monochamus">Monochamus</tp:taxon-name-part><tp:taxon-name-part taxon-name-part-type="species" reg="convexicollis">convexicollis</tp:taxon-name-part></tp:taxon-name></italic> Gressitt, 1942 <bold>10</bold> holotype of <italic><tp:taxon-name><tp:taxon-name-part taxon-name-part-type="genus" reg="Nephelotus">Nephelotus</tp:taxon-name-part><tp:taxon-name-part taxon-name-part-type="species" reg="tonkineus">tonkineus</tp:taxon-name-part></tp:taxon-name></italic> Pic, 1926.</p></caption><graphic xmlns:xlink="http://www.w3.org/1999/xlink" xlink:href="zookeys-1122-145_article-86344__-g004.jpg" position="float" orientation="portrait" xlink:type="simple" id="oo_750097.jpg"><uri content-type="original_file" xlink:type="simple">https://binary.pensoft.net/fig/750097</uri></graphic></fig><fig id="F5" position="float" orientation="portrait"><object-id xmlns:xlink="http://www.w3.org/1999/xlink" content-type="doi" xlink:type="simple">10.3897/zookeys.1122.86344.figures11-25</object-id><object-id xmlns:xlink="http://www.w3.org/1999/xlink" content-type="arpha" xlink:type="simple">047BEE61-10BD-53F0-BDE2-6FA4B56CD6DD</object-id><label>Figures 11–25.</label><caption><p>Habitus of <italic><tp:taxon-name><tp:taxon-name-part taxon-name-part-type="genus" reg="Xenicotela">Xenicotela</tp:taxon-name-part></tp:taxon-name></italic> spp. <bold>11–15</bold> tergite VIII with sternites VIII &amp; IX <bold>16, 17</bold> tegmen <bold>18–20</bold> aedeagus <bold>21</bold> female genitalia <bold>22–25</bold> phallus <bold>11, 13, 15, 17, 19, 24</bold> ventral view <bold>12, 14, 16, 20, 22</bold> dorsal view <bold>18, 23, 25</bold> lateral view <bold>11, 16–21</bold><italic><tp:taxon-name><tp:taxon-name-part taxon-name-part-type="genus" reg="Xenicotela">Xenicotela</tp:taxon-name-part><tp:taxon-name-part taxon-name-part-type="species" reg="convexicollis">convexicollis</tp:taxon-name-part></tp:taxon-name></italic> (Gressitt, 1942) comb. nov. <bold>12, 13, 22, 23</bold><italic><tp:taxon-name><tp:taxon-name-part taxon-name-part-type="genus" reg="Xenicotela">Xenicotela</tp:taxon-name-part><tp:taxon-name-part taxon-name-part-type="species" reg="distincta">distincta</tp:taxon-name-part></tp:taxon-name></italic> (Gahan, 1888) <bold>14, 15, 24, 25</bold><italic><tp:taxon-name><tp:taxon-name-part taxon-name-part-type="genus" reg="Xenicotela">Xenicotela</tp:taxon-name-part><tp:taxon-name-part taxon-name-part-type="species" reg="griseomaculata">griseomaculata</tp:taxon-name-part></tp:taxon-name></italic> sp. nov. Scales: 0.5 mm (<bold>11, 16–20</bold>); 1 mm (<bold>12–15, 21–25</bold>).</p></caption><graphic xmlns:xlink="http://www.w3.org/1999/xlink" xlink:href="zookeys-1122-145_article-86344__-g005.jpg" position="float" orientation="portrait" xlink:type="simple" id="oo_750098.jpg"><uri content-type="original_file" xlink:type="simple">https://binary.pensoft.net/fig/750098</uri></graphic></fig></tp:treatment-sec><ref-list><ref id="B1"><mixed-citation xmlns:xlink="http://www.w3.org/1999/xlink" xlink:type="simple"><person-group><name name-style="western"><surname>Aurivillius</surname><given-names>C</given-names></name></person-group> (<year>1922</year>) <article-title><tp:taxon-name><tp:taxon-name-part taxon-name-part-type="family">Cerambycidae</tp:taxon-name-part></tp:taxon-name>: <tp:taxon-name><tp:taxon-name-part taxon-name-part-type="subfamily">Lamiinae</tp:taxon-name-part></tp:taxon-name> I.</article-title> In: <person-group><name name-style="western"><surname>Schenkling</surname><given-names>S</given-names></name></person-group> (<role>Ed.</role>) <issue-title>Coleopterorum Catalogus auspiciis et auxilio W.</issue-title><source>Junk, pars 73, <tp:taxon-name><tp:taxon-name-part taxon-name-part-type="family">Cerambycidae</tp:taxon-name-part></tp:taxon-name>: <tp:taxon-name><tp:taxon-name-part taxon-name-part-type="subfamily">Lamiinae</tp:taxon-name-part></tp:taxon-name>. W. Junk, Berlin</source>, <fpage>1</fpage>–<lpage>322</lpage>. <ext-link xlink:href="https://www.biodiversitylibrary.org/page/10202648" ext-link-type="uri" xlink:type="simple">https://www.biodiversitylibrary.org/page/10202648</ext-link></mixed-citation></ref><ref id="B4"><mixed-citation xmlns:xlink="http://www.w3.org/1999/xlink" xlink:type="simple"><person-group><name name-style="western"><surname>Breuning</surname><given-names>S</given-names></name></person-group> (<year>1944</year>) Études sur les Lamiaires (Coleopter, <tp:taxon-name><tp:taxon-name-part taxon-name-part-type="family">Cerambycidae</tp:taxon-name-part></tp:taxon-name>): Douzième tribu: <tp:taxon-name><tp:taxon-name-part taxon-name-part-type="tribe">Agniini</tp:taxon-name-part></tp:taxon-name> Thomson. Novitates Entomologicae, 3<sup>ème</sup> supplément (107–135): 281–512.</mixed-citation></ref><ref id="B10"><mixed-citation xmlns:xlink="http://www.w3.org/1999/xlink" xlink:type="simple"><person-group><name name-style="western"><surname>Gressitt</surname><given-names>JL</given-names></name></person-group> (<year>1951</year>) <article-title>Longicorn beetles of China.</article-title><source><tp:taxon-name><tp:taxon-name-part taxon-name-part-type="superfamily">Longicornia</tp:taxon-name-part></tp:taxon-name></source><volume>2</volume>: <fpage>1</fpage>–<lpage>667</lpage>.</mixed-citation></ref><ref id="B18"><mixed-citation xmlns:xlink="http://www.w3.org/1999/xlink" xlink:type="simple"><person-group><name name-style="western"><surname>Rondon</surname><given-names>JA</given-names></name><name name-style="western"><surname>Breuning</surname><given-names>S</given-names></name></person-group> (<year>1970</year>) <article-title>Lamiines du Laos.</article-title><source>Pacific Insects Monograph</source><volume>24</volume>: <fpage>315</fpage>–<lpage>571</lpage>.</mixed-citation></ref><ref id="B11"><mixed-citation xmlns:xlink="http://www.w3.org/1999/xlink" xlink:type="simple"><person-group><name name-style="western"><surname>Hubweber</surname><given-names>L</given-names></name><name name-style="western"><surname>Löbl</surname><given-names>I</given-names></name><name name-style="western"><surname>Morati</surname><given-names>J</given-names></name><name name-style="western"><surname>Rapuzzi</surname><given-names>P</given-names></name></person-group> (<year>2010</year>) <article-title>Family <tp:taxon-name><tp:taxon-name-part taxon-name-part-type="family">Cerambycidae</tp:taxon-name-part></tp:taxon-name> Latreille, 1802. Taxa from the People’s Republic of China and Japan: tribe <tp:taxon-name><tp:taxon-name-part taxon-name-part-type="tribe">Monochamini</tp:taxon-name-part></tp:taxon-name> Gistel, 1848.</article-title> In: <person-group><name name-style="western"><surname>Löbl</surname><given-names>I</given-names></name><name name-style="western"><surname>Smetana</surname><given-names>A</given-names></name></person-group> (<role>Eds</role>) <issue-title>Catalogue of Palaearctic Coleoptera.</issue-title><source>Vol. 6. <tp:taxon-name><tp:taxon-name-part taxon-name-part-type="superfamily">Chrysomeloidea</tp:taxon-name-part></tp:taxon-name>. Apollo Books, Stenstrup</source>, <fpage>274</fpage>–<lpage>288</lpage>.</mixed-citation></ref><ref id="B21"><mixed-citation xmlns:xlink="http://www.w3.org/1999/xlink" xlink:type="simple"><person-group><name name-style="western"><surname>Weigel</surname><given-names>A</given-names></name><name name-style="western"><surname>Meng</surname><given-names>LZ</given-names></name><name name-style="western"><surname>Lin</surname><given-names>MY</given-names></name></person-group> (<year>2013</year>) <source>Contribution to the Fauna of Longhorn Beetles in the Naban River Watershed National Nature Reserve.</source><publisher-name>Formosa Ecological Company</publisher-name>, <publisher-loc>Taiwan</publisher-loc>, <size units="page">219 pp</size>.</mixed-citation></ref><ref id="B12"><mixed-citation xmlns:xlink="http://www.w3.org/1999/xlink" xlink:type="simple"><person-group><name name-style="western"><surname>Kariyanna</surname><given-names>B</given-names></name><name name-style="western"><surname>Mohan</surname><given-names>M</given-names></name><name name-style="western"><surname>Gupta</surname><given-names>R</given-names></name><name name-style="western"><surname>Vitali</surname><given-names>F</given-names></name></person-group> (<year>2017</year>) <article-title>The checklist of longhorn beetles (<tp:taxon-name><tp:taxon-name-part taxon-name-part-type="order">Coleoptera</tp:taxon-name-part></tp:taxon-name>: <tp:taxon-name><tp:taxon-name-part taxon-name-part-type="family">Cerambycidae</tp:taxon-name-part></tp:taxon-name>) from India.</article-title><source>Zootaxa</source><volume>4345</volume>(<issue>1</issue>): <fpage>1</fpage>–<lpage>317</lpage>. <ext-link xlink:href="10.11646/zootaxa.4345.1.1" ext-link-type="doi" xlink:type="simple">https://doi.org/10.11646/zootaxa.4345.1.1</ext-link></mixed-citation></ref><ref id="B13"><mixed-citation xmlns:xlink="http://www.w3.org/1999/xlink" xlink:type="simple"><person-group><name name-style="western"><surname>Lin</surname><given-names>MY</given-names></name><name name-style="western"><surname>Tavakilian</surname><given-names>GL</given-names></name></person-group> (<year>2019</year>) <article-title>Subfamily <tp:taxon-name><tp:taxon-name-part taxon-name-part-type="subfamily">Lamiinae</tp:taxon-name-part></tp:taxon-name> Latreille, 1825.</article-title> In: <person-group><name name-style="western"><surname>Lin</surname><given-names>MY</given-names></name><name name-style="western"><surname>Yang</surname><given-names>XK</given-names></name></person-group> (<role>Eds</role>) <issue-title>Catalogue of Chinese Coleoptera, Vol.</issue-title><source>9. <tp:taxon-name><tp:taxon-name-part taxon-name-part-type="superfamily">Chrysomeloidea</tp:taxon-name-part></tp:taxon-name>. <tp:taxon-name><tp:taxon-name-part taxon-name-part-type="family">Vesperidae</tp:taxon-name-part></tp:taxon-name>, <tp:taxon-name><tp:taxon-name-part taxon-name-part-type="family">Disteniidae</tp:taxon-name-part></tp:taxon-name>, <tp:taxon-name><tp:taxon-name-part taxon-name-part-type="family">Cerambycidae</tp:taxon-name-part></tp:taxon-name>. Science Press, Beijing</source>, <fpage>216</fpage>–<lpage>408</lpage>.</mixed-citation></ref><ref id="B20"><mixed-citation xmlns:xlink="http://www.w3.org/1999/xlink" xlink:type="simple"><person-group><name name-style="western"><surname>Wang</surname><given-names>WK</given-names></name></person-group> (<year>1998</year>) <article-title>New records of Cerambycid-beetles in China (<tp:taxon-name><tp:taxon-name-part taxon-name-part-type="order">Coleoptera</tp:taxon-name-part></tp:taxon-name>: <tp:taxon-name><tp:taxon-name-part taxon-name-part-type="family">Cerambycidae</tp:taxon-name-part></tp:taxon-name>).</article-title><source>Journal of Southwest Agricultural University</source><volume>20</volume>(<issue>5</issue>): <fpage>597</fpage>–<lpage>600</lpage>.</mixed-citation></ref></ref-list></tp:taxon-treatment>
